# Supplementary material for: Synthesis of Novel Tritopic Hydrazone Ligands: Spectroscopy, Biological Activity, DFT, and Molecular Docking Studies
Source: Molecules. 2022 Mar 2;27(5):1656. doi: 10.3390/molecules27051656 (PMC8911750; doi:10.3390/molecules27051656)
Supplement: Supplementary file 1 [file molecules-27-01656-s001.zip]

Archive with 1 entries (1 files):
- molecules-1583723-supplementary.pdf
